# Supplementary material for: High-density linkage map and QTL analyses for fruit quality traits in the wild blueberry relative Vaccinium stamineum
Source: G3 (Bethesda). 2025 Nov 12;16(1):jkaf263. doi: 10.1093/g3journal/jkaf263 (PMC12774586; doi:10.1093/g3journal/jkaf263)
Supplement: jkaf263_Supplementary_Data [file jkaf263_supplementary_data.zip]

Archive with 4 entries (4 files):
- Supplementary_Figure_1_G3-2025-406042.pdf
- Supplementary_Figure_2_G3-2025-406042.pdf
- Supplementary_Figure_3_G3-2025-406042.pdf
- Supplementary_Table_1_G3-2025-406042.xlsx
