# Supplementary material for: High-density linkage map and QTL analyses for fruit quality traits in the wild blueberry relative Vaccinium stamineum
Source: G3 (Bethesda). 2025 Nov 12;16(1):jkaf263. doi: 10.1093/g3journal/jkaf263 (PMC12774586; doi:10.1093/g3journal/jkaf263)
Supplement: jkaf263_Supplementary_Data [file jkaf263_supplementary_data.zip › Supplementary_Table_1_G3-2025-406042.xlsx]

## Sheet: Sheet1
Supplementary Table 1. Genomic regions flanking QTL for total titratable acidity (TTA), °Brix, and pH in V. stamineum depicting syntenic regions through genome-wide alignment with previously characterized QTL in V. corymbosum and V. caesariense.
This study				Literature
Flanking QTL	V. stamimeum Chromosome	Alignment start (bp)	Alignment end (bp)	Citation	Trait	Reference Genome	Chromosome	Position (cM)	Alignment start (bp)	Alignment end (bp)	Alignment size (bp)		Alignment size (bp)
TTA_2023	VstamH1_chrom03	35221345	35499888	Mengist et al., 2021	TTA_2016, TTA_2017, TTA_2018	V. corymbosum 'Draper'	VaccDscaff9	110	37704671	37977669	208055	334631	208055
TTA_2023	VstamH1_chrom03	26913838	27294706	Mengist, et al., 2022	TTA_2017	V. caesariense W85-20	Vcev1_p0.Chr03	77.95	37365946	37781200	415254		415254
TTA_2023	VstamH1_chrom03	30189974	30984257	Mengist, et al., 2022	TTA_2018	V. caesariense W85-20	Vcev1_p0.Chr03	97.94	42240903	43186587	945684		945684
TTA_2022	VstamH1_chrom12	13079210	13249155	Mengist, et al., 2022	TTA_2018	V. caesariense W85-20	Vcev1_p0.Chr12	66.02	19751021	19880572	129551		129551
TTA_2023	VstamH1_chrom03	24546406	24797853	Mengist, et al., 2022	TTA_2019	V. caesariense W85-20	Vcev1_p0.Chr03	75.01	33628935	33938292	309357		309357
Brix_2023	VstamH1_chrom10	25730632	26007226	Mengist, et al., 2021	TSS_2016, TSS_2017, TSS_2018	V. corymbosum 'Draper'	VaccDscaff44	54, 69, 79	9332116	9705334	373218	60	373218
Brix_2023	VstamH1_chrom10	8335515	9245626	Mengist, et al., 2021	TSS_2016, TSS_2017, TSS_2018	V. corymbosum 'Draper'	VaccDscaff19	54, 69, 79	9222102	10179229	957127	60	957127
Brix_2022	VstamH1_chrom08	20166191	20402417	Mengist, et al., 2022	TSS_2019	V. caesariense W85-20	Vcev1_p0.Chr08	78.86	30768211	31074050	305839		305839
Brix_2023	VstamH1_chrom10	5850654	6272193	Mengist, et al., 2022	TSS_2017	V. caesariense W85-20	Vcev1_p0.Chr10	81.07	8168760	8638048	469288		469288
pH_2021	VstamH1_chrom04	35176849	35323774	Mengist, et al., 2021	pH_2016	V. corymbosum 'Draper'	VaccDscaff38	114	5853078	5994204	141126		141126
pH_2021	VstamH1_chrom04	33264940	33632414	Mengist, et al., 2021	pH_2017	V. corymbosum 'Draper'	VaccDscaff37	101	22968901	23350242	381341		381341
